# Supplementary material for: Isavuconazole in the treatment of acute invasive fungal sinusitis: two case reports and literature review
Source: Front Med (Lausanne). 2026 Jan 12;12:1700685. doi: 10.3389/fmed.2025.1700685 (PMC12832398; doi:10.3389/fmed.2025.1700685)
Supplement: Supplementary file 1 [file Table_1.xlsx]

## Sheet: 曲霉
Article	author	publication Year	Country	Age	gender	Comorbidity	Types of Fungal infection	infection site	Antifungal agents	Prognosis
An asthmatic child with allergic bronchopulmonary aspergillosis (ABPA)	Özdemir, Öner	2018	Türkiye	12	M	Asthma	Aspergillosis	The lungs	Itraconazole	cure
Osteomyelitis of the rib cage by Aspergillus flavus.	Landaburu MF	2019	Argentina	61	F	There was no definite underlying disease	Aspergillus flavus	rib	Voriconazole	cure
A rare infective cause of stroke in an immunocompetent child	Gupta, Juhi	2021	India	12	F	Immunocompetent	Aspergillus SPP.	brain	Voriconazole	cure
Treatment of Aspergillus fumigatus infection with posaconazole delayed-release tablets.	Shearin, Suzanne	2018	United States	13	M	Cystic fibrosis	Aspergillus fumigatus	The lungs	Posaconazole	improvement
Aspergillus myofasciitis in a chronic granulomatous disease patient: first case report	Camanni G	2017	Italy	14	M	Chronic granulomatous disease with myofascitis	Aspergillus fumigatus	Muscle fascia	Amphotericin B, voriconazole	cure
Successful treatment of vertebral osteomyelitis due to Aspergillus flavus in an immunocompetent patient.	Kim, Myong Gyu Joshua	2022	Australia	60	F	Immunocompetent	Aspergillus flavus	spine	Posaconazole	improvement
Extensive mediastinal aspergillosis presenting with dyspnoea and cardiac tamponade symptoms.	Mustafa, Syed F	2017	Pakistan	18	F	Immunocompetent	Aspergillus flavus	Mediastinum	Itraconazole	improvement
Invasive mediastinal aspergillosis presenting as superior vena cava syndrome in an immunocompetent patient.	Rahim Y	2018	Pakistan	28	M	Asthma	Aspergillus flavus	Mediastinum	Voriconazole	cure
A case report of aspergillosis accompanied by saccular bronchodilation after bronchial thermoplasty in a 19-year-old woman	Sasada, Shinji	2020	Japan	19	F	Asthma	Pulmonary aspergillosis	The lungs	Itraconazole	cure
Isavuconazole Treatment of Spinal Cord Invasive Aspergillosis Guided by Cerebrospinal Fluid (1,3)-β-d-Glucan Levels in a Patient with Low Interferon-Gamma and Ulcerative Colitis	O'Regan S	2022	Ireland	22	F	Ulcerative colitis, interferon-γ deficiency	Aspergillosis	Spinal cord	Isavuconazole	cure
Isavuconazole Treatment of Spinal Cord Invasive Aspergillosis Guided by Cerebrospinal Fluid (1,3)-β-d-Glucan Levels in a Patient with Low Interferon-Gamma and Ulcerative Colitis.	O'Regan S	2022	Ireland	22	F	Ulcerative colitis, interferon-γ deficiency	Aspergillus SPP.	Spinal cord	Isavuconazole	improvement
Apical pleural aspergillosis with pancoast's syndrome and posterior circulation stroke: a case report	Reddy YM	2021	India	22	M	no	Aspergillus fumigatus	Lung, subclavian artery	Voriconazole	cure
Chronic Granulomatous Disease Presenting as Aspergillus Fumigatus Pneumonia in a Previously Healthy Young Woman.	Williams D	2017	United States	23	F	Chronic granulomatous disease	Aspergillus SPP.	lung	Voriconazole	improvement
Aspergillus fumigatus cerebral abscess following hemodialysis: A case report	Sagar T	2022	India	26	M	Brain abscess after hemodialysis	Aspergillus fumigatus	brain	Voriconazole	cure
Mount Fuji sign in invasive fungal rhinosinusitis	Viskens K	2025	Belgium	-	M	Invasive rhino-paranasal aspergillosis	Aspergillus fumigatus	Paranasal sinuses and intracranial	Esaconazole and caspofungin	death
Severe pulmonary infections complicating nivolumab treatment for lung cancer: a report of two cases.	Inthasot V	2020	Belgium	70	F	Lung cancer	Aspergillus fumigatus/Mycobacterium tuberculosis	The lungs	Voriconazole	death
Severe pulmonary infections complicating nivolumab treatment for lung cancer: a report of two cases.	Inthasot V	2020	Belgium	62	M	After immunotherapy	Aspergillus fumigatus/Mycobacterium tuberculosis	The lungs	Voriconazole	improvement
First itraconazole resistant Aspergillus fumigatus clinical isolate harbouring a G54E substitution in Cyp51Ap in South America.	Leonardelli F	2017	Argentina	27	M	no	Aspergillus fumigatus	Cornea	Natamycin	cure
Orbital compartment syndrome following retrobulbar injection of amphotericin B for invasive fungal disease.	Brodie FL	2016	United States	27	M	Kidney transplantation	Aspergillus SPP.	Orbit of eye	Amphotericin B	improvement
In Vivo Selection of a Unique Tandem Repeat Mediated Azole Resistance Mechanism (TR(120)) in Aspergillus fumigatus cyp51A, Denmark.	Hare RK	2019	Denmark	69	M	Chronic obstructive pulmonary disease	Aspergillus fumigatus	lung	Voriconazole	death
Aspergillus niger pneumonia as superinfection in a patient with pulmonary tuberculosis	Ewig S	2023	Germany	-	M	Pulmonary tuberculosis complicated with Aspergillus Niger pneumonia	Aspergillus Niger	lung	Amphotericin B	cure
Fungal abscess after intra-orbital steroid injection: a case report	Rao MK	2022	India	28	M	Thyroid eye disease	Aspergillus flavus	Orbit of eye	Voriconazole	improvement
Intensive care management of influenza-associated pulmonary aspergillosis	Koehler P	2019	Germany	46	F	Influenza associated acute respiratory distress syndrome	Aspergillosis	The lungs	Isavuconazole, voriconazole	cure
A rare complication of chronic granulomatous disease in a child: constrictive aspergillus pericarditis	Şişli, Emrah	2017	Türkiye	3	F	Chronic granulomatous disease	Aspergillus SPP.	Pericardium	Voriconazole	cure
The first case of Aspergillus fumigatus with high-level resistance to voriconazole due to the TR46/Y121F/T289A mutation in the Russian Federation.	Klyasova G	2025	Russia	43	F	Acute lymphoblastic leukemia	Aspergillus fumigatus	lung	Voriconazole	death
[Aspergillus mediastinitis following post-immunotherapy lobectomy for oligometastatic lung].	Masgnaux C	2022	France	50	F	Lung adenocarcinoma, after immunotherapy	Aspergillus fumigatus	Mediastinum	Voriconazole	improvement
Aspergillus endophthalmitis: Potential role for vitreous galactomannan testing?	Dupont D	2020	France	63	F	After Heart Transplantation	Aspergillus fumigatus	eye	Amphotericin B, voriconazole	improvement
Aspergillus flavus malignant external otitis in a diabetic patient: case report and literature review.	Pichon M	2020	France	72	M	Type 2 diabetes	Aspergillus flavus	ear	Voriconazole	death
Isavuconazole Treatment of Cerebral and Pulmonary Aspergillosis in a Pediatric Patient With Acute Lymphoblastic Leukemia: Case Report and Review of Literature	De Leonardis F	2020	Italy	3	F	Acute lymphoblastic leukemia	Aspergillosis	Brain and lung	Isavuconazole	cure
Congenital bronchial atresia complicated by a lung abscess due to Aspergillus fumigatus: a case report.	Kuwabara G	2021	Japan	30	M	Congenital bronchial atresia	Aspergillus fumigatus	lung abscess	Voriconazole	cure
Misdiagnosis of persistent asthma of a patient suffering from acute bronchopulmonary aspergillosis (ABPA)	Abuzneid YS	2021	Palestine	32	F	no	Aspergillus SPP.	lung	Itraconazole	cure
Failure of voriconazole therapy due to acquired azole resistance in Aspergillus fumigatus in a kidney transplant recipient with chronic necrotizing aspergillosis.	Pilmis B	2018	France	68	M	Kidney transplantation	Aspergillus fumigatus	lung	Amphotericin B, caspofungin	cure
First case of Aspergillus caelatus airway colonization in a Chronic Obstructive Pulmonary Disease patient.	Le Pape P	2019	France	65	F	COPD	Aspergillus SPP.	Airway	Voriconazole	improvement
Home Environment as a Source of Life-Threatening Azole-Resistant Aspergillus fumigatus in Immunocompromised Patients.	Lavergne RA	2017	France	66	M	Rheumatoid arthritis	Aspergillus fumigatus	lung	Voriconazole	death
Hospitalized Patient as Source of Aspergillus fumigatus, 2015.	Lemaire B	2018	France	68	M	Immunosuppression	Aspergillus fumigatus	The lungs	Amphotericin B	death
Ibrutinib related cerebral aspergillosis successfully treated with isavuconazole: a case report	Nyga R	2020	France	69	M	Chronic lymphocytic leukemia CLL	Aspergillosis	brain	Isavuconazole	cure
Invasive Fungal Disease, Isavuconazole Treatment Failure, and Death in Acute Myeloid Leukemia Patients	Bellanger AP	2019	France	52	M	Acute myeloid leukemia	Aspergillus fumigatus	The lungs	Isavuconazole	death
Invasive Fungal Disease, Isavuconazole Treatment Failure, and Death in Acute Myeloid Leukemia Patients	Bellanger AP	2019	France	61	M	Acute myeloid leukemia	Aspergillus fumigatus	The lungs	Isavuconazole	death
Invasive rhino-orbital-cerebral aspergillosis in an immunocompetent patient.	Leroy, J	2020	France	61	M	Type 2 diabetes	Aspergillus fumigatus	Sinuses, orbits, and brain	Voriconazole	Poor prognosis
Isavuconazole Diffusion in Infected Human Brain	Rouzaud C	2019	France	39	F	Chronic lymphocytic leukemia, chronic granulomatous disease	Cerebral aspergillosis	Brain	Isavuconazole	improvement
Malignant Aspergillus flavus Otitis Externa with Jugular Thrombosis.	Moniot M	2019	France	78	M	Type 2 diabetes	Aspergillus flavus	Ear and jugular veins	Voriconazole	death
Mixed mold infection with Aspergillus fumigatus and Rhizopus microsporus in a severe acute respiratory syndrome Coronavirus 2 (SARS-CoV-2) patient.	Bellanger, A-P	2021	France	55	M	COVID-19	Aspergillus fumigatus, Rhizopus oligodendron	The lungs	Voriconazole	death
Simultaneous primary invasive cutaneous aspergillosis in two preterm twins: case report and review of the literature	Gallais F	2017	France	0	M	Cutaneous aspergillosis in preterm infants	Aspergillus fumigatus	Skin	Voriconazole	death
Obstructive tracheobronchitis due to Aspergillus fumigatus in an immunocompetent patient.	Romero-Palacios A	2019	Spain	32	M	no	Aspergillus fumigatus	Trachea bronchus	Voriconazole	cure
The pharmacokinetic challenge of treating invasive aspergillosis complicating severe influenzae assisted by extracorporeal membrane oxygenation	Winiszewski, Hadrien	2018	France	57	M	Influenza with ECMO	Pulmonary aspergillosis	The lungs	Isavuconazole, voriconazole	cure
Aspergillus terreus Spondylodiscitis in an Immunocompromised Child.	Sohn YJ	2019	South Korea	12	M	Immunodeficiency	Aspergillus terreus	Thoracolumbar spine	Voriconazole	improvement
Invasive Aspergillus flavus sinusitis in an immunocompetent patient using intranasal cocaine.	Bougioukas, Lauren	2021	United States	33	M	Immunocompetent	Aspergillus flavus	Sinuses	Voriconazole	improvement
Voriconazole-Susceptible and Voriconazole-Resistant Aspergillus fumigatus Coinfection	Kolwijck E	2016	Netherlands	59	M	Schizophrenia	Aspergillus fumigatus	lung	Amphotericin B, voriconazole	death
Voriconazole-Susceptible and Voriconazole-Resistant Aspergillus fumigatus Coinfection	Kolwijck E	2016	Netherlands	71	M	Diabetic nephropathy	Aspergillus fumigatus	lung	Amphotericin B, voriconazole	death
Voriconazole-Susceptible and Voriconazole-Resistant Aspergillus fumigatus Coinfection	Kolwijck E	2016	Netherlands	65	F	Kidney transplantation	Aspergillus fumigatus	lung	Amphotericin B, voriconazole	death
Coexistence of aspergilloma and pulmonary hydatid cyst in an immunocompetent individual.	Aala F	2017	Iran	34	F	Pulmonary hydatid cyst, Aspergillus ball	Aspergillus flavus	lung	Amphotericin B, posaconazole, itraconazole, voriconazole	cure
Fungal mobile mass on echocardiogram: native mitral valve Aspergillus fumigatus endocarditis.	Rofaiel R	2016	Canada	64	F	Infective endocarditis	Aspergillus fumigatus	Heart (native mitral valve)	Amphotericin B	death
A case of Aspergillus and Nocardia infections after bronchial thermoplasty	Matsubayashi S	2019	Japan	35	F	Asthma	Aspergillus fumigatus	Bronchi	Voriconazole	improvement
Disseminated fusariosis by Fusarium proliferatum in a patient with aplastic anaemia receiving primary posaconazole prophylaxis - case report and review of the literature	Ricna, Dita	2016	Czech Republic	21	M	Aplastic anemia	Fusarium and Aspergillus SPP	Whole body	Voriconazole	death
First Report of Azole-Resistant Aspergillus fumigatus with TR(46)/Y121F/T289A Mutations in Kuwait and an Update on Their Occurrence in the Middle East.	Asadzadeh M	2023	Kuwait	-	F	Immunosuppression	Aspergillus fumigatus (azole resistant)	The lungs	Caspofungin	cure
A 64-Year-Old Man Hospitalized for COVID-19 Pneumonia and Treated with Tocilizumab Who Developed Chronic Cavitary Pulmonary Aspergillosis.	Adetiloye AO	2023	United States	64	M	COVID-19 pneumonia	Aspergillus Niger	The lungs	Itraconazole	improvement
A case of fatal invasive aspergillosis in a patient with neurosarcoidosis treated with infliximab.	Van Sanford C	2019	United States	55	F	Neurosarcoidosis	Aspergillus fumigatus	Central nervous system	Amphotericin B, voriconazole	death
Clinical and experimental phenotype of azole-resistant Aspergillus fumigatus with a HapE splice site mutation: a case report	Ito, Yuya	2021	Japan	37	M	Chronic pulmonary aspergillosis	Azol-resistant pulmonary aspergillosis	The lungs	Voriconazole	cure
Aerosolization of Second-generation Triazoles: In Vitro Evaluation and Application in Therapy of Invasive Airway Aspergillosis.	Thanukrishnan H	2019	United States	27	F	Aspergillosis after lung transplantation	Aspergillus fumigatus	Airway	Amphotericin B, voriconazole, caspofungin	improvement
Allergic bronchopulmonary aspergillosis presumably unmasked by PD-1 inhibition.	Donato AA	2019	United States	65	M	Lung cancer	Aspergillus fumigatus	The lungs	Voriconazole	improvement
Aspergillus fumigatus Epidural Abscess and Postsurgical Wound Infection in an Immunocompetent Host.	Montreuil N	2024	United States	54	F	Hypertension, syringomyelia	Aspergillus fumigatus	Epidural, wound	Voriconazole	improvement
Aspergillus fumigatus native valve infective endocarditis in an otherwise healthy adult	Ikediobi U	2016	United States	65	M	Infective endocarditis	Aspergillus fumigatus	Heart (native valve)	Voriconazole	cure
Aspergillus niger fungemia secondary to chronic pulmonary aspergillosis in a patient with invasive squamous cell carcinoma.	Hollingshead, Caitlyn	2020	United States	46	M	Invasive squamous cell carcinoma	Aspergillus Niger	The lungs	Voriconazole	improvement
Cerebral aspergillosis in a patient on ibrutinib therapy-A predisposition not to overlook.	Faisal, Muhammad Salman	2019	United States	76	M	Chronic lymphocytic leukemia	Aspergillus fumigatus	Brain	Voriconazole and micafungin	improvement
Azole-Induced Myositis after Combined Lung-Liver Transplantation	Happaerts S	2022	Belgium	38	M	After combined lung and liver transplantation	Aspergillosis	Not clear cut	Voriconazole	Poor prognosis
Chronic invasive fungal sinusitis: characterization and shift in management of a rare disease	D'Anza, Brian	2016	United States	33	M	Hepatitis C, liver cirrhosis	Aspergillus fumigatus	Sinuses	Voriconazole	cure
Mycetoma due to Aspergillus flavus in a diabetic patient: Case report and literature review.	Kamali Sarvestani, Hasti	2022	Iran	38	M	Type 2 diabetes	Aspergillus flavus	Skin of the foot	Voriconazole	improvement
Fungal Peritonitis Secondary to Aspergillosis in a Peritoneal Dialysis Patient.	Tanba C	2022	United States	27	M	Peritoneal dialysis	Aspergillus fumigatus	Peritoneum	Voriconazole	cure
Subacute invasive pulmonary aspergillosis as a rare cause of pneumothorax in immunocompetent patient: brief report.	Vukicevic TA	2017	Serbia	40	F	Chronic obstructive pulmonary disease	Aspergillus fumigatus	Lungs (pneumothorax)	Voriconazole	cure
[Cerebral aspergillosis].	Frascheri L	2021	Norway	40	F	Immunosuppressed STATE	Aspergillus SPP.	brain	Voriconazole	improvement
Aspergillus mediastinitis after cardiac surgery	Caballero MJ	2016	France	42	F	Mediastinal aspergillosis after cardiac surgery	Aspergillus fumigatus	Mediastinum	Amphotericin B, voriconazole	cure
Primary cutaneous aspergillosis at the site of cyanoacrylate skin adhesive in a neonate.	Kusari A	2018	United States	0	M	no	Aspergillus Niger	Skin	Voriconazole, fluconazole	improvement
Severe ARDS in a critically ill influenza patient with invasive pulmonary aspergillosis	Pietsch, Urs	2016	Switzerland	42	F	Influenza-associated ARDS	Invasive pulmonary aspergillosis	The lungs	Voriconazole	cure
Role of COPD in a case of fatal Aspergillus niger tracheobronchitis.	Ashby, Tracy	2023	United States	60	M	COPD	Aspergillus Niger	Trachea and bronchi	Voriconazole	death
The first case of fungal endogenous endophthalmitis caused by Aspergillus nidulans: Diagnostic and therapeutic challenge.	Mata-Moret L	2021	Spain	42	F	Asthma	Aspergillus nesterium	Eye (submacular abscess)	Voriconazole	improvement
Isavuconazole therapy in an FLT3 mutated acute myeloid leukemia patient receiving midostaurin: A case report	Tollkuci E	2019	United States	43	F	Acute myeloid leukemia with FLT3 mutation	Aspergillosis	The lungs	Isavuconazole	cure
Sternal osteomyelitis secondary to Aspergillus fumigatus after cardiothoracic surgery.	Routray, Chittaranjan	2020	United States	65	F	Type 2 diabetes	Aspergillus fumigatus	Bone of sternum	Voriconazole and micafungin	improvement
Sudden vision loss heralding COVID-19-associated aspergillosis. Report of 2 cases.	Vrabec TR	2023	United States	60	M	COVID-19 pneumonia	Aspergillus SPP.	Eyes, brain, lungs	Voriconazole	Poor prognosis
The Role of Adjunctive Therapies in the Management of Invasive Sino-Orbital Infection	Colon-Acevedo B	2015	United States	36	F	Invasive naso-orbital aspergillosis	Aspergillus flavus	Sinus and orbit	Amphotericin B	improvement
Tinea and Tattoo: A Man Who Developed Tattoo-Associated Tinea Corporis and a Review of Dermatophyte and Systemic Fungal Infections Occurring Within a Tattoo.	Cohen PR	2022	United States	18	M	Tattoo-related infections	Aspergillus fumigatus	Skin	Itraconazole	cure
Small-Cell Lung Cancer Cavities: Primary or Secondary?	Tannous T	2021	United States	43	M	Small cell lung cancer	Aspergillus fumigatus, Candida albicans	lung	Voriconazole	death
Voriconazole-induced periostitis deformans: serial imaging in a patient with ANCA vasculitis.	Cormican, S	2018	United States	61	M	ANCA vasculitis	Aspergillus fumigatus	Not clear cut	Voriconazole	Side effects
Multiple small bowel perforations due to invasive aspergillosis in a patient with acute myeloid leukemia: case report and a systematic review of the literature	Di Franco G	2018	Italy	43	M	Acute myeloid leukemia	Aspergillus flavus	Small intestine	Voriconazole	cure
[Invasive pulmonary aspergillosis in a patient with human immunodeficiency virus (HIV)]	Hakkouni, Awatif El	2018	Morocco	44	M	HIV INFECTION	Pulmonary aspergillosis	The lungs	Voriconazole	cure
Aspergillus fumigatus pericarditis: A rare case in a lupus patient.	Sbibih Y	2025	Morocco	45	F	Systemic lupus erythematosus, pericarditis	Aspergillus fumigatus	Pericardium	Amphotericin B, voriconazole	improvement
[Allergic bronchopulmonary aspergillosis in a patient with diabetes mellitus as the only risk factor].	Hernández-Solís A	2024	Mexico	42	M	Diabetes mellitus, allergic bronchopulmonary aspergillosis	Aspergillus fumigatus	lung	Itraconazole	improvement
Opaque hemithorax - An interesting case	Chawla RK	2021	India	44	F	Aspergillus bronchitis	Aspergillus fumigatus	Left main bronchus	Voriconazole	improvement
Subacute invasive aspergillosis in a patient with cystic fibrosis.	Padrão, E	2019	Portugal	20	F	Cystic fibrosis	Aspergillus flavus	The lungs	Voriconazole	death
Brain aspergilloma in an immunocompetent individual: A case report	Memória JR Jr	2020	Brazil	45	M	no	Aspergillus fumigatus	brain	Itraconazole	cure
A case of allergic bronchopulmonary aspergillosis successfully treated with mepolizumab.	Terashima T	2018	Japan	64	F	Allergic bronchopulmonary aspergillosis	Aspergillus fumigatus	The lungs	Itraconazole	improvement
Acute Invasive Pulmonary Aspergillosis Complicating Allergic Bronchopulmonary Aspergillosis	Maturu VN	2015	India	45	M	no	Aspergillus fumigatus	lung	Itraconazole	cure
Aspergillus tracheobronchitis with Birt-Hogg-Dubè syndrome as a rare cause of chronic cough.	Huang L	2022	China	45	M	Birt-Hogg-Dube syndrome	Aspergillus SPP.	Trachea and bronchi	Itraconazole	improvement
A case of invasive pulmonary aspergillosis diagnosed by transbronchial lung biopsy during treatment for diabetic ketoacidosis in a type 1 diabetic patient	Watanabe, Naoaki	2020	Japan	-	M	Type 1 Diabetes	Pulmonary aspergillosis	The lungs	Voriconazole and micafungin	cure
Multiple Brain Abscesses Due to Aspergillus Fumigatus in a Patient With Liver Cirrhosis: A Case Report	Tang, Hung-Jen	2016	China	47	M	Liver cirrhosis	Aspergillus abscess of the brain	brain	Amphotericin B	death
A fatal case of COVID-19-associated invasive pulmonary aspergillosis.	Iwanaga Y	2021	Japan	79	M	COVID-19	Aspergillus fumigatus	The lungs	Amphotericin B	death
A Stepwise Progression of Acute Bilateral Visual Loss Due to Onodi Cell Sinusitis.	Tamura H	2023	Japan	71	M	Sinusitis	Aspergillus fumigatus	Paranasal sinuses, optic nerve	Amphotericin B	improvement
Fungal Infection in an Exenterated Orbit	Doulis AE	2021	Germany	48	M	After orbital extirpation	Aspergillus fumigatus	Orbit of eye	Voriconazole, biphenyl azole	cure
Allergic bronchopulmonary aspergillosis with metachronous isolation of three distinct Aspergillus species.	Sasahara Y	2024	Japan	47	M	Asthma	Aspergillus flavus, Aspergillus terreus, Aspergillus fumigatus	The lungs	Voriconazole	cure
Chronic Invasive Fungal Rhinosinusitis with Atypical Clinical Presentation in an Immunocompromised Patient.	Kawaji-Kanayama Y	2020	Japan	58	M	Diabetic nephropathy, after renal transplantation	Aspergillus 、 Mucor	Sinuses, oral cavity	Amphotericin B, voriconazole	improvement
[Voriconazole-induced periostitis]	Jakobsen DM	2019	Denmark	49	M	Influenza-associated invasive aspergillosis	Aspergillosis	bone	Isavuconazole	improvement
Aqueductal Stenosis Has a New Dimension--Aspergillosis: A Rare Case Report and Review of the Literature.	Tripathy SR	2015	India	0.5	F	Congenital hydrocephalus	Aspergillus flavus	Third ventricle	Voriconazole	improvement
Voriconazole-impregnated multilayered AMT and intracorneal plus intracameral injection in recalcitrant fungal corneal ulcer.	Sharma A	2022	India	50	M	Fungal corneal ulcers	Aspergillus flavus	Cornea	Natamycin, voriconazole	improvement
COVID-19-associated pulmonary aspergillosis in a Japanese man: A case report.	Imoto W	2021	Japan	72	M	COVID-19 pneumonia	Aspergillus fumigatus	The lungs	Voriconazole	death
Effectiveness of isavuconazole in invasive cerebral aspergillosis during hematopoietic stem cell transplantation in a pediatric patient with myelodysplastic syndrome: A case report	Nemoto H	2025	Japan	4	M	Myelodysplastic syndromes	Aspergillus fumigatus	Brain abscess	Isavuconazole	improvement
Endobronchial mucosal nodular lesions in allergic bronchopulmonary aspergillosis.	Nihashi F	2020	Japan	52	F	Allergic bronchopulmonary aspergillosis	Aspergillus fumigatus	Bronchial mucosa	Itraconazole	improvement
Infantile Aspergillus fumigatus ventriculitis successfully treated with monitoring of plasma and cerebrospinal fluid voriconazole concentration level.	Furudate A	2020	Japan	0	M	no	Aspergillus fumigatus	Cerebral ventricle	Voriconazole	cure
Complete withdrawal of glucocorticoids after dupilumab therapy in allergic bronchopulmonary aspergillosis: A case report.	Nishimura T	2021	Japan	54	F	Asthma, ABPA	Aspergillus SPP.	lung	Itraconazole	improvement
Late-onset isavuconazole-induced liver injury	Bongomin F	2018	Britain	55	M	Chronic pulmonary aspergillosis	Aspergillosis	The lungs	Isavuconazole	Poor prognosis
Invasive pulmonary aspergillosis associated with bullous pemphigoid.	Koga H	2019	Japan	70	M	Bullous pemphigoid	Aspergillus fumigatus	The lungs	Amphotericin B	death
Invasive pulmonary aspergillosis due to Aspergillus lentulus: Successful treatment of a liver transplant patient.	Yoshida H	2015	Japan	45	M	Aspergillosis after liver transplantation	Aspergillus leptospira	The lungs	Amphotericin B, voriconazole	cure
Invasive Tracheobronchial Aspergillosis with Bronchial Ulcers Complicated by Nontuberculous Mycobacterial Disease.	Kanai T	2020	Japan	88	M	Nontuberculous mycobacterial disease	Aspergillus fumigatus	Trachea bronchus	Voriconazole	improvement
COVID-19 Infection and Late Manifestation of Pulmonary Aspergillosis	Bhopalwala H	2022	United States	56	F	Hepatitis C, liver cirrhosis	Aspergillus fumigatus	lung	Itraconazole	improvement
Molecular and ultrastructural morphological analyses of highly metamorphosed Aspergillus fumigatus on human formalin-fixed paraffin-embedded tissue.	Matsumoto K	2024	Japan	-	M	no	Aspergillus fumigatus	lung	Micafungin	death
A Case of Fingernail Onychomycosis due to Aspergillus flavus	Noguchi, Hiromitsu	2016	Japan	56	F	Type 2 diabetes	Aspergillus flavus	Nails	Itraconazole	cure
Successful treatment of pulmonary candidiasis and aspergillosis in patient with refractory Hodgkin lymphoma using micafungin - case study and brief literature review.	Barańska M	2017	Poland	58	F	Refractory Hodgkin lymphoma	Aspergillus SPP.	lung	Micafungin	improvement
Chronic Invasive Aspergillus Sinusitis and Otitis with Meningeal Extension Successfully Treated with Voriconazole	Morgand, Marjolaine	2015	France	59	F	Chronic renal insufficiency, diabetes mellitus	Aspergillus SPP.	Sinuses, ears, and meninges	Voriconazole	cure
Successful long-term extracorporeal membrane oxygenation for invasive pulmonary aspergillosis: a case report.	Tanaka H	2017	Japan	64	M	Idiopathic pulmonary fibrosis	Aspergillus fumigatus	The lungs	Voriconazole	improvement
Renal aspergillosis in a 6-year-old male with Burkitt's lymphoma.	Carlesse, Fabianne	2015	Brazil	6	M	Burkitt's lymphoma	Aspergillus fumigatus	Kidney	Voriconazole	improvement
Successful treatment of Aspergillus empyema using combined intrathoracic and intravenous administration of voriconazole: A case report.	Takatsuka H	2020	Japan	71	F	There was no definite underlying disease	Aspergillus fumigatus	The thoracic cavity	Voriconazole	cure
Successful treatment of pulmonary aspergillosis due to Aspergillus fumigatus in a child affected by systemic lupus erythematosus: A case report from Northeastern Iran.	Kashefi E	2021	Iran	6	F	Systemic lupus erythematosus and pulmonary aspergillosis	Aspergillus fumigatus	lung	Amphotericin B	improvement
Successful Treatment of Mucus Plug Due to Allergic Bronchopulmonary Aspergillosis Using Dupilumab	Sumi T	2024	Japan	82	F	no	Aspergillus fumigatus	lung	Amphotericin B	improvement
Uncommon concurrent pulmonary infections: Aspergillus fumigatus and Lomentospora prolificans in an Anti-MDA5 antibody-positive dermatomyositis patient.	Fukumura M	2025	Japan	59	F	Dermatomyositis with positive anti-MDA5 antibody	Aspergillus fumigatus + Scedosporium brood	lung	Voriconazole	improvement
Effective treatment of invasive Aspergillus fumigatus infection using combinations of topical and systemic antifungals in a severely burned patient.	Fournier A	2015	Switzerland	33	M	Severe burns	Aspergillus fumigatus	Burn wounds	Voriconazole	cure
Fatal Prosthetic Valve Endocarditis Due to Aspergillus flavus in a Diabetic Patient.	Jalalian R	2020	Iran	60	F	Diabetes mellitus, prosthetic valve endocarditis	Aspergillus flavus	Heart (prosthetic valve)	Amphotericin B	death
Successful treatment of invasive tracheobronchial pulmonary aspergillosis with venovenous extracorporeal membrane oxygenation and combined systemic, intratracheal instillation of liposomal amphotericin B: a case report.	Sato S	2022	Japan	61	M	Malignant lymphoma	Aspergillus SPP.	Trachea, bronchi, lung	Amphotericin B	death
Mucormycosis of the paranasal sinuses in a patient with acute myeloid leukemia.	Čolović N	2016	Serbia	72	M	Acute myeloid leukemia	Mucor	Sinuses	Amphotericin B, ketoconazole	death
Successful Treatment of Allergic Bronchopulmonary Aspergillosis Using a Combination of Inhaled Fluticasone Furoate/Vilanterol and Oral Voriconazole.	Nishimatsu K	2020	Japan	62	M	Allergic bronchopulmonary aspergillosis	Aspergillus fumigatus	lung	Voriconazole	cure
Renal Allograft Aspergillus Infection Presenting With Obstructive Uropathy: A Case Report.	Sadagah, L	2017	Saudi Arabia	29	M	Kidney transplantation	Aspergillus fumigatus	Kidney	Voriconazole	Poor prognosis
Native valve Aspergillus fumigatus endocarditis in a patient with autoimmune hepatitis on low dose systemic corticosteroids: A case report.	Manja K	2023	Slovenia	47	M	Autoimmune hepatitis, infective endocarditis	Aspergillus fumigatus	Heart (native mitral valve)	Amphotericin B, voriconazole	cure
A case of invasive Aspergillus niger spondylodiscitis with epidural abscess following COVID-19 infection in an immunocompromised host with literature review	Borni, Mehdi	2024	Tunisia	63	F	Post-COVID-19	Aspergillus flavus	Spinal, epidural	Itraconazole	cure
Case Report: Allergic Bronchopulmonary Aspergillosis Revealing Asthma.	Snen H	2021	Tunisia	61	F	Asthma	Aspergillus fumigatus	The lungs	Voriconazole	improvement
[Aspergillus flavus/oryzae Arthritis of the Knee Joint: First Case in Türkiye]	Kömeç S	2024	Türkiye	28	M	Autoimmune hepatitis	Aspergillus flavus, Aspergillus oryzae	Knee joint	Amphotericin B	death
[Cryptic Aspergillus species - a case report of chronic cavitary pulmonary Aspergillus lentulus infection in a heart transplant recipient]	Lysková P	2019	Czech Republic	63	M	After heart transplantation	Genus Aspergillus	lung	Posaconazole	cure
A Rare Presentation of Pulmonary Aspergillosis: Bronchial Stump Aspergillosis	Karcioglu, Oguz	2020	Türkiye	46	F	no	Aspergillus SPP.	The lungs	Posaconazole	cure
Atypical early Aspergillus endocarditis post prosthetic mitral valve repair: a case report	Abuzaid AA	2015	Bahrain	64	F	After mitral valve repair	Aspergillus fumigatus	Endocardium	Voriconazole	improvement
An Important Finding of Systemic Aspergillosis: Skin Involvement and Amphotericin B Resistance in an Adolescent.	Ozkaya-Parlakay A	2016	Türkiye	16	F	Primary hemophagocytic lymphohistiocytosis	Aspergillus fumigatus	Skin and whole body	Amphotericin B, voriconazole	cure
Aspergillus flavus Keratitis: Experience of a Tertiary Eye Clinic in Turkey.	Erdem, Elif	2017	Türkiye	23	F	Immunocompetent	Aspergillus flavus	Cornea	Voriconazole	improvement
Aspergillus Pneumonia in a Patient With Adult-Onset Still Disease Successfully Treated With Anakinra	Bilgin, Emre	2018	Türkiye	46	M	Adult-onset Still's disease	Pulmonary aspergillosis	The lungs	Amphotericin B	cure
Aspergillus flavus Keratitis: Experience of a Tertiary Eye Clinic in Turkey.	Erdem, Elif	2017	Türkiye	28	M	Immunocompetent	Aspergillus flavus	Cornea	Voriconazole	Poor prognosis
Aspergillus flavus Keratitis: Experience of a Tertiary Eye Clinic in Turkey.	Erdem, Elif	2017	Türkiye	56	F	Immunocompetent	Aspergillus flavus	Cornea	Voriconazole	Poor prognosis
Aspergillus flavus Keratitis: Experience of a Tertiary Eye Clinic in Turkey.	Erdem, Elif	2017	Türkiye	50	M	Immunocompetent	Aspergillus flavus	Cornea	Voriconazole	improvement
Chronic necrotizing pulmonary aspergillosis in an immunocompetent patient after the surgery of hydatid cyst.	Emiralioğlu, Nagehan	2017	Türkiye	14	F	Immunocompetent	Aspergillus fumigatus	The lungs	Voriconazole	improvement
Successful treatment of hepatic and mesh Aspergillosis in a neonate with giant omphalocele.	Arslan, S Yildirim	2022	Türkiye	0	M	omphalocele	Aspergillus flavus	Liver and surgical mesh	Amphotericin B, voriconazole	improvement
[Invasive aspergillosis in solid organ transplantation]	Silva JT	2018	Spain	46	M	Solid organ transplantation	Aspergillosis	Colon	Isavuconazole	cure
Aspergillus spondylodiscitis successfully treated with a long course of isavuconazole	Teigell Muñoz FJ	2025	Spain	-	M	no	Aspergillus fumigatus	spine	Isavuconazole	cure
Chronic necrotizing pulmonary aspergillosis in an immunocompetent patient.	Cabanes L	2018	Spain	72	F	Immunocompetent	Aspergillus fumigatus	The lungs	Voriconazole	cure
Disseminated aspergillosis in an immunocompetent patient with detectable bis(methylthio)gliotoxin and negative galactomannan.	Vidal-García M	2017	Spain	70	M	Diabetes mellitus, after aortic valve replacement	Aspergillus fumigatus	Vitreous body, aorta	Voriconazole	improvement
Aspergillus pseudodeflectus: a new human pathogen in liver transplant patients.	Aït-Ammar N	2018	France	64	F	Liver transplantation	Aspergillus SPP.	lung	Amphotericin B, caspofungin	death
Invasive aspergillosis in a paediatric allogeneic stem cell transplantation recipient owing to a susceptible Aspergillus fumigatus: Treatment failure with high doses of voriconazole and influence of CYP2C19 polymorphisms.	Cendejas-Bueno E	2016	Spain	11	M	Acute lymphoblastic leukemia	Aspergillus fumigatus	lung	Voriconazole	death
Invasive pulmonary aspergillosis associated with COVID-19 in a kidney transplant recipient	Trujillo H	2021	Spain	55	F	After kidney transplantation, COVID-19	Aspergillosis	The lungs	Isavuconazole, amphotericin B	improvement
Invasive pulmonary aspergillosis associated with COVID-19 in a kidney transplant recipient.	Trujillo H	2021	Spain	55	F	COVID-19 after kidney transplantation	Aspergillus fumigatus	The lungs	Isavuconazole, amphotericin B	improvement
Nocardia farcinica lung infection in a patient with cystic fibrosis and a lung transplant.	Chacón CF	2015	Spain	26	F	Cystic fibrosis, lung transplantation	Aspergillus fumigatus	The lungs	Posaconazole	improvement
Successful treatment of Aspergillus fumigatus sternal osteomyelitis with isavuconazole in a heart transplant recipient	Assaf A	2020	France	65	M	After Heart Transplantation	Aspergillus fumigatus	Bone of sternum	Isavuconazole	cure
Pneumonia with an unusual outcome in an immunocompetent patient	Sánchez-Jareño, Marta	2018	Spain	52	F	Immunocompetent	Pulmonary aspergillosis	The lungs	Voriconazole and micafungin	cure
Successful Treatment of Chronic Pulmonary Aspergillosis With Isavuconazole	Guillen Vera D	2019	Spain	77	F	Chronic pulmonary aspergillosis	Aspergillosis	The lungs	Isavuconazole	cure
Successful Treatment of Severe Aspergillosis with Isavuconazole Therapy after Allogeneic Stem Cell Transplantation	Oarbeascoa, Gillen	2019	Spain	32	M	After allogeneic stem cell transplantation	Invasive aspergillosis	Whole body	Isavuconazole	cure
Successful Treatment of Severe Aspergillosis with Isavuconazole Therapy after Allogeneic Stem Cell Transplantation	Oarbeascoa G	2019	Spain	32	M	After allogeneic stem cell transplantation	Aspergillosis	The lungs	Isavuconazole, amphotericin B	cure
Spontaneous Hemoptysis in a Patient With COVID-19	Pasula S	2021	United States	65	M	COVID-19 complicated with Aspergillus infection	Aspergillus Niger	lung	Voriconazole	death
Aspergillus niger as a rare cause of postarthroscopy knee septic arthritis in a healthy patient	Agathangelidis, Filon	2024	Greece	70	M	no	Aspergillus SPP.	Knee joint	Voriconazole	cure
Possible COVID-19-Associated Pulmonary Aspergillosis Due to Aspergillus niger in Greece.	Katsiari M	2022	Greece	70	M	COVID-19, invasive pulmonary aspergillosis	Aspergillus Niger	lung	Amphotericin B, voriconazole	death
A rare case of concurrent pneumonia, rib osteomyelitis, spondylodiscitis, paravertebral and epidural abscesses in a patient with chronic granulomatous disease.	Tavakolizadeh N	2023	Iran	13	M	Chronic granulomatous disease	Aspergillus flavus	Lungs, ribs, spine	Voriconazole	cure
Late outcome after surgical and topical treatment for Aspergillus mediastinitis after heart transplantation.	Vogt PR	2021	Switzerland	66	M	Mediastinitis after heart transplantation	Aspergillus fumigatus	Mediastinum	Voriconazole	cure
Coinfection by Aspergillus and Mucoraceae Species in Two Cases of Acute Rhinosinusitis as a Complication of COVID-19	Tabarsi, Payam	2022	Iran	31	F	SARS-CoV-2	Aspergillus and mucor mixed infection	Sinuses	Amphotericin B, posaconazole	cure
Endocarditis caused by Aspergillus fumigatus in a patient 9 months after COVID-19 infection recovery: a case report and review of the literature.	Yassin Z	2023	Iran	58	F	Aspergillus endocarditis after COVID-19	Aspergillus fumigatus	Heart	Voriconazole	cure
Fatal disseminated aspergillosis in an immunocompetent patient with COVID-19 due to Aspergillus ochraceus	Hakamifard, Atousa	2021	Iran	35	M	COVID-19	Aspergillus ochraceus	Lung and brain	Amphotericin B, voriconazole	death
Localized circumferential narrowed bronchial wall lesions in allergic bronchopulmonary aspergillosis	Murakami Y	2020	Japan	67	M	no	Aspergillus fumigatus	Right main bronchus	Voriconazole	improvement
Pulmonary Mycobacterium parascrofulaceum Infection in a Patient with Chronic Progressive Pulmonary Aspergillosis: A Case Report and Literature Review.	Ikegami H	2020	Japan	67	M	Chronic progressive pulmonary aspergillosis	Aspergillus SPP.	lung	Voriconazole	improvement
Post-COVID-19 fatal Aspergillus endocarditis: A case report	Najafi N	2023	Iran	63	M	Post-COVID-19	Aspergillus wenneri	Endocardium	Voriconazole	death
Proven Aspergillus flavus pulmonary aspergillosis in a COVID-19 patient: A case report and review of the literature.	Salehi, Mohammadreza	2021	Iran	70	M	COVID-19	Aspergillus flavus	The lungs	Voriconazole	death
Allergic bronchopulmonary aspergillosis in a patient with ankylosing spondylitis treated with adalimumab.	Suzuki Y	2021	Japan	69	M	Ankylosing spondylitis	Aspergillus SPP.	lung	Itraconazole	improvement
Subacute invasive pulmonary aspergillosis after chemoradiotherapy for lung cancer.	Watanabe H	2020	Japan	69	M	Lung cancer (after chemoradiotherapy)	Aspergillus SPP.	lung	Amphotericin B, voriconazole, micafungin	improvement
Atypical Presentation of Invasive Aspergillosis during Treatment with Mogamulizumab.	Pavone P	2024	Italy	64	M	Mycosis fungoides	Aspergillus fumigatus	The lungs	Voriconazole	death
Early Use of Etanercept for Graft-Versus-Host Disease After Liver Transplant: the Importance of Broad Spectrum Infective Prophylaxis.	Boscolo A	2020	Italy	61	M	GVHD after liver transplantation	Aspergillus fumigatus	Systemic dissemination	Itraconazole	death
Deep Keratomycosis Following Ahmed Glaucoma Valve Implantation	Mansoori T	2020	India	70	M	Glaucoma surgery	Aspergillus flavus	Cornea	Voriconazole	Poor prognosis
Isavuconazole: Case Report and Pharmacokinetic Considerations	Marchesi F	2018	Italy	20	F	Acute lymphoblastic leukemia	Aspergillus flavus	lung	Isavuconazole	cure
A Rare Case of Aspergillus Mediastinitis After Coronary Artery Bypass Surgery: A Case Report and Literature Review	Monteiro OMC	2021	Brazil	74	M	Mediastinal aspergillosis after coronary artery bypass grafting	Aspergillus fumigatus	Mediastinum	Voriconazole	cure
Successful and safe long-term treatment of cerebral aspergillosis with high-dose voriconazole guided by therapeutic drug monitoring	Cojutti, Pier Giorgio	2019	Italy	56	M	Type 2 diabetes	Cerebral aspergillosis	brain	Voriconazole	improvement
Successful and Safe Real-Time TDM-Guided Treatment of Invasive Pulmonary and Cerebral Aspergillosis Using Low-Dose Isavuconazole in a Patient with Primary Biliary Cirrhosis: Grand Round/A Case Study	Cojutti PG	2023	Italy	67	F	Primary biliary cirrhosis	Aspergillosis	Lung and brain	Isavuconazole	cure
Successful Antifungal Combination Therapy and Surgical Approach for Aspergillus fumigatus Suppurative Thyroiditis Associated with Thyrotoxicosis and Review of Published Reports Published Reports.	Nicolè, S	2017	Italy	70	M	Cryoglobulinemic vasculitis	Aspergillus fumigatus	Thyroid gland	Voriconazole, caspofungin	improvement
A Case of Pulmonary MALToma Camouflaged Within Invasive Pulmonary Aspergillosis.	Thilagavathy G	2024	India	59	M	COPD, Pulmonary tuberculosis	Aspergillus SPP.	lung	Voriconazole	death
A Rare Case of COVID-19-Associated Solitary Aspergillus Brain Abscess.	Parambil RM	2023	India	33	F	COVID-19, brain abscess	Aspergillus fumigatus	brain	Voriconazole	improvement
Invasive Aspergillosis After Non-Fatal Drowning.	Koide S	2020	Japan	75	M	no	Aspergillus SPP.	Pulmonary and pulmonary embolism	Voriconazole	death
Post-tuberculosis mycetoma: bronchoscopic removal	Chawke LJ	2017	Ireland	76	M	After pulmonary tuberculosis	Aspergillus fumigatus	lung	Posaconazole	cure
Allergic bronchopulmonary aspergillosis complicating Swyer-James-Macleod's syndrome	Sehgal IS	2016	India	21	M	Swyer-James-Macleod syndrome complicated with ABPA	Aspergillus fumigatus	lung	Itraconazole	cure
Aspergillus fumigatus sternal osteomyelitis following cardiac surgery: Case report and literature review	K-L Lo C	2022	Canada	77	M	After Cardiac Surgery	Aspergillus fumigatus	Bone of sternum	Voriconazole	death
A Rare Case of an Infectious Pseudoaneurysm due to Aspergillus flavus in the Setting of Renal Transplant.	Asif S	2019	United States	77	M	Kidney transplantation	Aspergillus flavus	Iliac artery	Isavuconazole	death
[Allergic bronchopulmonary aspergillosis in a patient with rheumatoid arthritis under adalimumab therapy: a case report].	Kawasaki T	2016	Japan	77	F	Rheumatoid arthritis	Aspergillus SPP.	lung	Itraconazole	improvement
Aspergillus mediastinitis presenting as superior mediastinal syndrome in an immunocompetent child.	Agarwal, Sikha	2015	India	11	M	Immunocompetent	Aspergillus flavus	Mediastinum	Voriconazole	improvement
Bladder aspergillosis detected by urine cytology.	Rafael Martínez-Girón	2015	India	79	M	Bladder cancer	Aspergillus SPP.	Urinary bladder	Itraconazole	cure
Orbital aspergillosis: a case report and review of the literature	Lever M	2021	Germany	78	F	Aspergillosis of the orbit	Aspergillus fumigatus	Orbit of eye	Voriconazole	improvement
First reported case of Aspergillus nidulans eumycetoma in a sporotrichoid distribution.	Verma, Rajesh	2015	India	45	M	Immunocompetent	Aspergillus nesterium	Skin of the lower limbs	Itraconazole	improvement
[Coinfection of rhinocerebral mucormycosis and sinus aspergillosis].	Torres-Damas W	2015	Peru	78	M	Type 2 diabetes mellitus and ketoacidosis	Aspergillus SPP.	Sinuses	Amphotericin B, voriconazole	death
Invasive aspergillosis presenting as an intracardiac mass in an immunocompetent host.	Bajaj, Nitin	2016	India	22	M	Immunocompetent	Aspergillus fumigatus	Heart	Voriconazole	improvement
Invasive Ureteral Aspergillosis Causing an Abscess: A Report of a Rare Case.	Jambunathan S	2024	India	54	M	Type 2 diabetes	Aspergillus SPP.	Ureter	Amphotericin B, voriconazole	improvement
Adjunctive interferon-γ immunotherapy in a pediatric case of Aspergillus terreus infection.	Assendorp EL	2018	Netherlands	8	F	Leukemia	Aspergillus terreus	Not clear cut	Amphotericin B, voriconazole, caspofungin	improvement
Orbital Apex Syndrome Due to Aspergillus flavus Infection in Immunocompetent Patients: A Report of Two Cases.	Mehta S	2023	India	26	F	Immunocompetent	Aspergillus flavus	Orbit of eye	Amphotericin B, voriconazole	improvement
Periocular contact dermatitis with use of topical voriconazole 1% in mycotic keratitis.	Sahay, Pranita	2018	India	44	M	Immunocompetent	Aspergillus flavus	Cornea	Voriconazole	Adverse reactions
Pleural effusion. An unfamiliar presentation of ABPA.	Kaur K	2020	India	17	M	Allergic bronchopulmonary aspergillosis	Aspergillus fumigatus	Pleura	Itraconazole	improvement
Primary Cutaneous Aspergillosis in an Immunocompetent Patient: A Case Report from a Tertiary Care Hospital in Chennai.	Ravichandran, Sathyakamala	2022	India	50	F	trauma	Aspergillus flavus	Skin	Itraconazole	improvement
Periocular contact dermatitis with use of topical voriconazole 1% in mycotic keratitis.	Sahay, Pranita	2018	India	44	M	Immunocompetent	Aspergillus flavus	Cornea	Voriconazole	Adverse reactions
Primary laryngeal aspergillosis in the immunocompetent state: a clinical update	Dutta M	2017	India	45	F	Laryngeal aspergillosis	Aspergillus fumigatus	throat	Itraconazole	cure
Pseudomonas and aspergillus symbiotic coinfections in a case of chronic obstructive pulmonary disease and diabetes mellitus.	Das D	2024	India	-	F	COPD with Diabetes Mellitus	Aspergillus fumigatus and Pseudomonas aeruginosa	The lungs	Itraconazole	cure
Pulmonary infection due to Acrophialophora fusispora in a patient with underlying mixed connective tissue disease and chronic pulmonary aspergillosis: A case report and review of literature.	Samaddar A	2020	India	59	M	Mixed connective tissue disease	Nai nai end stem mold	The lungs	Itraconazole	improvement
Successful management of bee sting induced Aspergillus fumigatus endophthalmitis and scleritis	Dogra, Mohit	2018	India	25	M	trauma	Aspergillus fumigatus	eye	Amphotericin B, itraconazole	cure
Successful treatment of disseminated granulomatous aspergillosis in an apparently immunocompetent host.	Agrawal, Umang	2020	India	26	M	Immunocompetent	Aspergillus flavus	Kidneys, lungs and brain	Voriconazole	improvement
Primary cutaneous Aspergillus fumigatus infection in immunocompetent host	Mada PK	2020	United States	80	M	Cutaneous aspergillosis	Aspergillus fumigatus	Skin	Voriconazole	cure
Systemic sclerosis-interstitial lung disease with coexistent subacute invasive pulmonary aspergillosis: a rare association.	Shadrach, Benhur Joel	2021	India	80	F	Systemic sclerosis-interstitial lung disease	Aspergillus fumigatus	The lungs	Voriconazole	improvement
Aspergillus fumigatus causing vertebral osteomyelitis in an immunocompetent patient: a case report and literature review.	Reed TAN	2023	Britain	68	M	Osteomyelitis of the spine	Aspergillus fumigatus	spine	Isavuconazole	improvement
Clival canal defect: a rare cause of recurrent meningitis and fungal brain abscess in an immune-competent child	John, Sujonitha	2025	Britain	4	F	Immunocompetent	Aspergillus abscess of the brain	brain	Isavuconazole	cure
Chaetomium atrobrunneum and Aspergillus fumigatus in multiple tracheal aspirates: Copathogens or symbiosis.	Wang, He	2016	China	80	M	Immunosuppressed STATE	Aspergillus fumigatus	trachea	Amphotericin B, caspofungin	death
A case of intracranial infection caused by Aspergillus flavus originating from chronic otitis media.	Yang L	2024	China	64	M	Chronic otitis media and diabetes mellitus	Aspergillus flavus	intracranial	Voriconazole	improvement
A Rare Case of Co-Infection with Nocardia farcinica, Pneumocystis jirovecii, and Aspergillus fumigatus Due to Tooth Extraction in a Mildly Immunosuppressed Patient.	Jinlin G	2022	China	62	M	Mixed fungal infections	Aspergillus fumigatus	brain	Voriconazole	cure
A Rare Case of Pulmonary Coinfection by Lichtheimia ramosa and Aspergillus fumigatus in a Patient With Delayed Graft Function After Renal Transplantation.	Zhang Q	2019	China	44	M	Kidney transplantation	Aspergillus fumigatus, Transverse Terrier branching	lung	Amphotericin B, posaconazole	improvement
A suppurative thyroiditis and perineal subcutaneous abscess related with aspergillus fumigatus: a case report and literature review.	Tan J	2019	China	53	F	Systemic lupus erythematosus	Aspergillus fumigatus	Thyroid and perineum	Voriconazole, caspofungin	death
Adrenal and hepatic aspergillosis in an immunocompetent patient	Chen, Liyu	2015	China	39	M	Immunocompetent	Aspergillosis	Adrenal gland and liver	Voriconazole	cure
Aspergillus pericarditis: a case report and literature review	Xie Y	2024	China	-	M	Pericarditis	Aspergillosis	Pericardium	Isavuconazole	cure
Invasive Fungal Sinusitis Involving the Orbital Apex in a Patient with Chronic Renal Failure	Kang H	2015	Japan	82	M	Chronic renal failure	Aspergillus fumigatus	Sinus and orbit	Isavuconazole, amphotericin B	cure
Case report: nanopore targeted sequencing in the diagnosis of invasive pulmonary Aspergillus infection in a patient with acute promyelocytic leukemia.	Huang Q	2023	China	-	F	Acute promyelocytic leukemia	Aspergillus flavus	lung	Voriconazole	cure
Case report: Unveiling the silent threat in the ICU - a case of disseminated invasive aspergillosis in a patient with fulminant myocarditis.	Xue Y	2024	China	25	F	Fulminant myocarditis	Aspergillus fumigatus	Lungs and eyes	Amphotericin B, voriconazole	cure
Central nervous system aspergillosis misdiagnosed as Toxoplasma gondii encephalitis in a patient with AIDS: a case report.	Yang HH	2022	China	47	M	Acquired Immunodeficiency Syndrome	Aspergillus fumigatus	Central nervous system	Voriconazole	improvement
Rice-Field Drowning-Associated Pneumonia in which Pseudomonas spp., Aspergillus fumigatus, and Cunninghamella sp. Are Isolated.	Yamawaki S	2016	Japan	84	M	no	Aspergillus fumigatus + small gram Yinhan	lung	Amphotericin B, voriconazole	death
Coinfection with Hypervirulent Klebsiella pneumoniae and Aspergillus flavus in a Critically Ill Patient with Aspergillus Overlap Syndrome: A Case Report.	Xu Y	2022	China	62	M	Aspergillus overlap syndrome	Aspergillus flavus and Klebsiella pneumoniae	The lungs	Voriconazole, caspofungin	cure
Complex and severe infection in a 67-year-old liver transplant recipient due to Cunninghamella elegans, Bordetella bronchiseptica, and Pneumocystis jirovecii.	Wei M	2025	China	67	M	Infection after liver transplantation	Aspergillus SPP.	The lungs	Isavuconazole, amphotericin B	improvement
Diagnosis and treatment of peritoneal dialysis associated mycotic peritonitis caused by Aspergillus fumigatus infection.	Zhang D	2024	China	-	F	Peritoneal dialysis	Aspergillus fumigatus	Peritoneum	Amphotericin B, caspofungin	improvement
Influenza-Associated Disseminated Aspergillosis in a 9-Year-Old Girl Requiring ECMO Support.	Mendoza-Palomar N	2021	Spain	9	F	Influenza A infection and methicillin-resistant Staphylococcus aureus pneumonia	Aspergillus SPP.	Lung and brain	Isavuconazole, amphotericin B	improvement
Invasive fungal otitis media with peripheral facial paralysis	Kang W	2024	China	65	F	no	Aspergillus fumigatus	Middle ear	Voriconazole	cure
Leukemia followed by mixed infection with mucormycosis and aspergillosis: A case report and literature review.	Zhang Y	2023	China	12	M	Acute myeloid leukemia, mixed fungal infection	Aspergillus flavus, Rhizopus mucormycosis	Blood, cerebrospinal fluid, and alveolar lavage fluid	Amphotericin B, posaconazole, voriconazole	improvement
Metagenomic Next-Generation Sequencing Assists in the Diagnosis of Mediastinal Aspergillus fumigatus Abscess in an Immunocompetent Patient: A Case Report and Literature Review.	Deng, Wusheng	2023	China	45	F	Immunocompetent	Aspergillus fumigatus	Mediastinum	Voriconazole	cure
Fatal invasive aspergillosis: a rare co-infection with an unexpected image presentation in a patient with dengue shock syndrome.	Wang HC	2017	China	95	M	COPD, dengue shock syndrome	Aspergillus SPP.	lung	Amphotericin B	death
Pacemaker Associated Aspergillus fumigatus Endocarditis: A Case Report.	Chen W	2023	China	68	M	Dilated cardiomyopathy and infective endocarditis	Aspergillus fumigatus	Cardiac (pacemaker-related)	Caspofungin	improvement
Primary Cutaneous Aspergillosis Due to Aspergillus fumigatus in an Immunocompetent Patient with Diabetes Mellitus After Tattooing: A Case Report and Review of Literature.	Zhang R	2023	China	46	F	Diabetes mellitus and cutaneous aspergillosis	Aspergillus fumigatus	Skin	Itraconazole	improvement
Primary cutaneous aspergillosis in an immunocompetent patient: A case report.	Liu X	2018	China	9	M	Idiopathic bone marrow aplasia	Aspergillus fumigatus	Skin	Itraconazole	cure
Pulmonary aspergillosis infection with abnormal imaging successfully treated with omalizumab: A case report.	He X	2023	China	59	F	Asthma	Aspergillus SPP.	lung	Amphotericin B, voriconazole	improvement
Rapid and precise diagnosis of pneumonia coinfected by Pneumocystis jirovecii and Aspergillus fumigatus assisted by next-generation sequencing in a patient with systemic lupus erythematosus: a case report.	Chen Y	2021	China	14	F	Systemic lupus erythematosus	Aspergillus fumigatus and Pneumocystis jirovecii	lung	Voriconazole, caspofungin	death
Rapid diagnosis of Aspergillus flavus infection in acute very severe aplastic anemia with metagenomic next-generation sequencing: a case report and literature review.	Kang Y	2024	China	-	F	Acute very severe aplastic anemia	Aspergillus flavus	lung	Amphotericin B, voriconazole	cure
Rare occurrence of pulmonary coinfection involving Aspergillus fumigatus and Nocardia cyriacigeorgica in immunocompetent patients based on NGS: A case report and literature review.	Ye J	2023	China	-	M	Immunocompetent	Aspergillus fumigatus and Nocardia SPP	The lungs	Voriconazole	improvement
Severe fever with thrombocytopenia syndrome complicated with aspergillus endocarditis and multiple organ infarctions after glucocorticoid treatment in an immunocompetent man: a case report.	Zhao Y	2025	China	66	M	SFTS, influenza A infection	Aspergillus fumigatus	Endocardium, brain, kidney, spleen	Voriconazole	Poor prognosis
Significance of monitoring plasma concentration of voriconazole in a patient with liver failure: A case report.	Liu X	2017	China	21	M	Liver failure	Aspergillus fumigatus	The lungs	Voriconazole	improvement
Spinal infection caused by Aspergillus flavus in a diabetic: a case report and literature review	Li, Hongtao	2024	China	59	M	Type 2 diabetes	Aspergillus flavus	spine	Voriconazole	cure
Surgical treatment of aspergillus fumigatus spondylitis in a cirrhotic patient: a rare case report	Zhou, Yunlong	2024	China	45	M	Liver cirrhosis	Aspergillus flavus	spine	Voriconazole	cure
The first child with mixed invasive pulmonary Mucor and Aspergillus infection: a case report and literature review	Wang S	2024	China	-	F	no	Aspergillus fumigatus, Rhizopus microsporum	lung	Isavuconazole, amphotericin B	cure
Chronic invasive fungal sinusitis: characterization and shift in management of a rare disease	D'Anza, Brian	2016	United States	25	F	Type 2 diabetes	Aspergillus fumigatus	Sinuses	Voriconazole	cure
Chronic invasive fungal sinusitis: characterization and shift in management of a rare disease	D'Anza, Brian	2016	United States	41	M	Type 2 diabetes	Aspergillus flavus	Sinuses	Voriconazole	cure
Chronic invasive fungal sinusitis: characterization and shift in management of a rare disease	D'Anza, Brian	2016	United States	25	M	Type 2 diabetes	Aspergillus fumigatus	Sinuses	Voriconazole	cure
Chronic invasive fungal sinusitis: characterization and shift in management of a rare disease	D'Anza, Brian	2016	United States	66	M	Kidney transplantation	Aspergillus fumigatus	Sinuses	Voriconazole	cure
Chronic invasive fungal sinusitis: characterization and shift in management of a rare disease	D'Anza, Brian	2016	United States	77	M	Diabetes mellitus, heart failure, chronic kidney disease	Aspergillus fumigatus	Sinuses	Voriconazole	cure
Coinfection by Aspergillus and Mucoraceae Species in Two Cases of Acute Rhinosinusitis as a Complication of COVID-19	Tabarsi, Payam	2022	Iran	58	M	COVID-19, diabetes, hypertension	Aspergillus and mucor mixed infection	Sinuses	Amphotericin B, posaconazole	cure
Isavuconazole Diffusion in Infected Human Brain	Rouzaud C	2019	France	21	M	Chronic lymphocytic leukemia, chronic granulomatous disease	Cerebral aspergillosis	Brain	Isavuconazole	improvement
Orbital Apex Syndrome Due to Aspergillus flavus Infection in Immunocompetent Patients: A Report of Two Cases.	Mehta S	2023	India	53	M	no	Aspergillus flavus	Orbit of eye	Amphotericin B, voriconazole	improvement

## Sheet: Sheet1
曲霉						曲霉
单药组	有效（治愈/改善）	无效（死亡/副作用/预后差）	总计	有效率		联药组	有效（治愈/改善）	无效（死亡/副作用/预后差）	总计	有效率
​艾沙康唑	20	3	23	0.869565		艾沙联合其它	10	1	11	0.909091
伏立康唑	79	23	102	0.77451		伏立联合其它	10	2	12	0.833333
两性霉素B	7	11	18	0.388889		两性联合其它	24	9	33	0.727273
泊沙康唑	6	1	7	0.857143		伏立联合其它	1	0	1	1
伊曲康唑	18	2	20	0.9
那他霉素	1	0	1	1
米卡芬净	1	1	2	0.5
毛霉						毛霉
单药组	有效（治愈/改善）	无效（死亡/副作用/预后差）	总计	有效率		联药组	有效（治愈/改善）	无效（死亡/副作用/预后差）	总计	有效率
​艾沙康唑	16	1	17	0.941176		艾沙联合其它	10	1	11	0.909091
伏立康唑	1	0	1	1		两性联合其它	24	9	33	0.727273
两性霉素B	33	22	55	0.6		伏立联合其它	1	0	1	1
泊沙康唑	1	1	2	0.5		伊曲联合其它	3	0	3	1
米卡芬净	1	1	2	0.5
曲霉						曲霉
药物	有效（治愈/改善）	无效（死亡/副作用/预后差）	总计	有效率		联药组	有效（治愈/改善）	无效（死亡/副作用/预后差）	总计	有效率
两性霉素B	31	20	51	0.607843		艾沙联合其它	10	1	11	0.909091
​艾沙康唑	30	4	34	0.882353		伏立联合其它	11	2	13	0.846154
伏立康唑	90	25	115	0.782609		两性联合其它	24	9	33	0.727273
泊沙康唑	6	1	7	0.857143
伊曲康唑	18	2	20	0.9
那他霉素	1	0	1	1
米卡芬净	1	1	2	0.5
