# Supplementary material for: Isavuconazole in the treatment of acute invasive fungal sinusitis: two case reports and literature review
Source: Front Med (Lausanne). 2026 Jan 12;12:1700685. doi: 10.3389/fmed.2025.1700685 (PMC12832398; doi:10.3389/fmed.2025.1700685)
Supplement: Supplementary file 2 [file Table_2.xlsx]

## Sheet: Sheet1
Article	author	publication Year	Country	Age	gender	Comorbidity	Types of Fungal infection	infection site	Antifungal agents	Prognosis
[Two Case of Rhino-Orbito-Cerebral Mucormicosis Developed After COVID-19 Infection]	Demiroğlu YZ	2021	Türkiye	63	M	COVID-19	Mucor	Nasal cavity, eye and brain	Amphotericin B	cure
An Unusual Case of Pulmonary Mucormycosis	Thomas S	2018	Australia	54	M	After kidney transplantation	Mucormycosis order	Lung	Amphotericin B, posaconazole	cure
Posaconazole and isavuconazole induced hypomagnesaemia	Burston J	2018	Australia	73	M	Mucormycosis	Mucormycosis	Sinuses	Isavuconazole, posaconazole	Side effects
A Case of Post-COVID Mucormycosis in a Diabetic Patient in Pakistan	Awan B	2024	Pakistan	58	M	COVID-19, diabetes	Mucormycosis order	Nasal cavity and orbit	Amphotericin B	cure
LARYNGEAL MUCORMYCOSIS IN AN UNCONTROLLED DIABETIC PATIENT: A CASE REPORT	Shahzadi E	2024	Pakistan	55	M	Type 2 diabetes	Mucormycosis order	Larynx	Amphotericin B	cure
Spondylodiscitis associated with skin lesions caused by Rhizopus in a patient with systemic lupus erythematosus	de Saboya LS	2022	Brazil	53	M	Systemic lupus erythematosus	Root mold	Spine, skin	Amphotericin B	cure
Successful treatment of rhinoorbital mucormycosis due to Rhizopus arrhizus with liposomal amphotericin B, posaconazole and surgical debridement in a child with neuroblastoma	Athanasiadou KI	2019	Greece	11	M	Neuroblastoma	Rhizopus arrhizus	Nasal cavity and eye	Amphotericin B, posaconazole	cure
Successful posaconazole salvage therapy for rhinocerebral mucormycosis in a child with leukemia. Review of the literature.	Ojeda-Diezbarroso, Karla	2019	Mexico	12	F	Acute lymphoblastic leukemia + diabetes	Mucormycosis order	Naso-brain	Amphotericin B, posaconazole	cure
Isavuconazole in a Successful Combination Treatment of Disseminated Mucormycosis in a Child with Acute Lymphoblastic Leukaemia and Generalized Haemochromatosis	Pomorska A	2019	Poland	7	F	Acute lymphocytic leukemia, hemochromatosis	Silver Aspergillus bergii	Lung	Isavuconazole, amphotericin B, caspofungin	cure
[Sinonasal mucormycosis revealed by a necrotic velar ulceration].	Salami, A	2015	Cote d 'Ivoire	13	M	Chronic sinusitis	Mucormycosis order	Sinuses, soft palate	Amphotericin B	death
Exclusion of Mucorales Co-Infection in a Patient with Aspergillus flavus Sinusitis by Fluorescence In Situ Hybridization (FISH)	Kessel J	2022	Germany	64	M	Acute myeloid leukemia	Aspergillus flavus	Sinuses	Posaconazole	death
(18)F-FDG PET/CT contribution to diagnosis and treatment response of rhino-orbital-cerebral mucormycosis	Altini C	2015	Italy	13	F	Acute lymphoblastic leukemia (ALL)	Mucorales	Nasal cavity, eye and brain	Amphotericin B	death
A case of subacute bowel obstruction revealing slowly-evolutive gastro-intestinal mucormycosis following allogeneic hematopoietic cell transplantation	Bauschert L	2022	France	26	M	After allogeneic hematopoietic stem cell transplantation	Mucormycosis order	Gastrointestinal tract	Isavuconazole	cure
The Diagnostic Pitfalls of Mucormycosis.	Mauro, Margherita	2020	Italy	15	M	B-cell non-Hodgkin's lymphoma	Umbrella-shaped plowshare enzyme	Lungs, kidneys, thyroid gland	Amphotericin B, posaconazole	cure
How to Treat a Child With a Concurrent Diagnosis of Leukemia and Generalized Mucormycosis? Case Report	Sosnowska-Sienkiewicz P	2022	Poland	1.5	F	Acute lymphoblastic leukemia	Mucormycosis order	Liver, gastrointestinal tract	Isavuconazole, amphotericin B	cure
Disseminated mucormycosis	de Roquetaillade C	2019	France	49	F	Acute myeloid leukemia	Mucormycosis	Pulmonary, disseminated	Amphotericin B	death
Invasive Fungal Disease, Isavuconazole Treatment Failure, and Death in Acute Myeloid Leukemia Patients.	Bellanger, Anne-Pauline	2019	France	52	M	Acute myeloid leukemia	Rhizopus and Aspergillus fungi	lung	Isavuconazole	death
On the Nasal cavity: Disseminated Mucormycosis.	Danneels, Pierre	2018	France	77	M	Acute myeloid leukemia	Umbrella-shaped plowshare enzyme	Dissemination through the Nasal cavity, lungs and throughout the body	Amphotericin B, posaconazole	cure
Positive quantitative PCR detecting Fusarium solani in a case of mixed invasive fungal disease due to Mucorales and Fusarium solani	Bellanger AP	2020	France	16	M	Acute myeloid leukemia (AML)	Mucor + Fusarium solanum	Whole-body dissemination	Amphotericin B, voriconazole	cure
Nasofacial rhinoentomophthoramycosis: A report of two cases from Central India	Wankhade AB	2020	India	18	F	no	Coronal conidiomycetes	Nasal cavity	Amphotericin B	cure
Pulmonary mucormycosis following autologous hematopoietic stem cell transplantation for rapidly progressive diffuse cutaneous systemic sclerosis: A case report	Boumaza X	2020	France	24	F	Systemic sclerosis (SSc)	Mucorales	Lung	Amphotericin B	cure
Successful Treatment of Saksenaea sp. Osteomyelitis by Conservative Surgery and Intradiaphyseal Incorporation of Amphotericin B Cement Beads.	Parize, Perrine	2019	France	63	M	diabetes	Bottle mold	bone	Amphotericin B	cure
COVID-19 Associated Rhino-Orbital Mucormycosis Complicated by Gangrenous and Bone Necrosis-A Case Report from Honduras	Palou EY	2021	Honduras	56	M	COVID-19	Mucormycosis order	Nasal cavity and orbit	Amphotericin B	cure
An Aggressive Case of Mucormycosis	Tran D	2020	United States	4	M	After dental surgery	Mucormycosis	Naso-brain	Isavuconazole	cure
To do or not to do: Large-dose steroid treatment for severe vision loss secondary to compressive inflammatory optic neuropathy in the setting of invasive fungal sinusitis	Tan CH	2024	United States	29	F	Acute myeloid leukemia (AML)	Mucorales	Paranasal sinuses, intracranial region	Amphotericin B	improvement
Tongue necrosis secondary to mucormycosis in a diabetic patient: A first case report in Malaysia.	Fattah, S-Y-A-S-A	2018	Malaysia	56	F	diabetes	Mucormycosis order	The tongue	Amphotericin B	cure
A case of mistaken identity: Saksenaea vasiformis of the orbit.	Chen, Allison J	2021	United States	14	F	no	Bottle mold	Eye socket	Amphotericin B, posaconazole	cure
A Noninvasive Rhizopus Infection With a Bladder Fungal Ball in a Patient With Poorly Controlled Diabetes Mellitus	Barnes AMT	2017	United States	56	M	diabetes	Root mold	Bladder	Amphotericin B, posaconazole	cure
A Rare Presentation of Ileocecal Mucormycosis in a Heart Transplant Recipient	Hoang S	2021	United States	25	M	After heart transplantation	Mucormycosis order	Ileocecal region	Amphotericin B, caspofungin	death
Successful outcome of disseminated mucormycosis in a 3-year-old child suffering from acute leukaemia: the role of isavuconazole? A case report	Cornu M	2018	France	3	F	Acute lymphoblastic leukemia	Mucormycosis	Diffusivity	Isavuconazole, amphotericin B	cure
Mucormycosis Superinfection of a Chemical Burn	Cochran-Caggiano NC	2024	United States	30	M	Chemical burn	Mucormycosis	Skin	Isavuconazole	cure
Breaking the mold: A case of pulmonary mucormycosis treated with isavuconazole	Huggins J	2019	United States	62	M	Diabetes, liver cirrhosis	Mucormycosis	Lung	Isavuconazole	cure
Cutaneous mucormycosis in a chronic lymphocytic leukemia patient on ibrutinib	Sittig KR	2021	United States	72	M	Chronic lymphocytic leukemia	Mucormycosis order	The skin of the right forearm	Amphotericin B, posaconazole	cure
Deep Sternal Wound Infection Caused by Rhizopus Species After Coronary Artery Bypass Graft	Cunningham CA	2024	United States	76	M	Coronary heart disease (postoperative)	Rhizopus	Sternum wound	Isavuconazole, amphotericin B	cure
Disseminated Mucormycosis from Marijuana Use in a Renal Transplant Patient	Hoerschgen K	2023	United States	34	M	Postoperative kidney transplantation, focal segmental glomerulosclerosis, history of cannabis use	Mucormycosis order	Transplanted kidney, upper lobe of the right lung	Amphotericin B	cure
Disseminated Pulmonary with Isolated Muscular Mucormycosis in an Acute Myeloid Leukemia Patient	Fadhel M	2019	United States	53	F	Acute myeloid leukemia	Mucormycosis order	Lungs, muscles	Posaconazole	cure
Rhino-Orbital Cerebral Mucormycosis: A Fatal Evolution.	Benlamkaddem, Said	2023	Morocco	30	F	Postpartum hemorrhage + preeclampsia	Mildew	Naso-orbital brain	Amphotericin B	death
Gastric Mucormycosis: An Infection of Fungal Invasion into the Gastric Mucosa in Immunocompromised Patients	Naqvi HA	2020	United States	55	F	Diabetes, chronic kidney disease	Mucor	Stomach	Posaconazole	cure
A rare case of pulmonary mucormycosis and broncho-esophageal fistula in a patient with poorly controlled diabetes	Poursadegh F	2024	Iran	32	M	diabetes	Pulmonary mucormycosis	Pulmonary and bronchoesophageal fistula	Amphotericin B	death
Successful Treatment of Bilateral Renal Mucormycosis With Isavuconazole: A Case Report	Najjar Y	2023	United States	34	F	Type 1 diabetes, intravenous heroin injection	Rhizophorus	Kidney	Isavuconazole	cure
Rhino orbital cerebral mucormycosis: A life-threatening complication of coronavirus diseases 2019 in an uncontrolled diabetic patient	Alsayed HAH	2024	UAE	35	M	COVID-19, diabetes	Mucorales	Nasal cavity, eye and brain	Amphotericin B	cure
Post-exposure prophylaxis with isavuconazole after occupational exposure to Rhizopus	Al-Obaidi M	2018	United States	53	F	occupational exposure	Rhizophorus	Not clear	Isavuconazole	improvement
Successful Isavuconazole therapy in a patient with acute invasive fungal rhinosinusitis and acquired immune deficiency syndrome	Ahmed Y	2016	United States	53	M	AIDS, diabetes	Mucormycosis order	Sinuses	Isavuconazole	cure
Successful long-term management of invasive cerebral fungal infection following liver transplantation	Patel MS	2015	United States	57	M	After liver transplantation	Aspergillus + Sedospora tip	Central nervous system	Voriconazole, posaconazole	cure
Combination antifungal therapy without craniotomy in an immunocompromised patient with rhino-orbito-cerebral mucormycosis: A case report	Salehi M	2020	Iran	35	F	B-cell lymphoma	Mucorales	Sinuses, eye sockets, brain	Amphotericin B, posaconazole	cure
Case Report: Rhizopus arrhizus Rhino-Orbital-Cerebral Mycosis and Lethal Midline Granuloma: Another Fungal Etiological Agent	Li DM	2021	China	35	M	NK/ T-cell lymphoma	Rhizopus arrhizus	The midline of the face is damaged	Amphotericin B	cure
[Local administration of amphotericin B by VAC instillation: Therapeutic aid in the treatment of mucormycosis].	Urbain, J	2024	France	37	F	Not clear	Mucormycosis order	Chest wall skin	Amphotericin B	cure
Successful treatment of rhino-facial mucormycosis in a diabetic patient.	Mtibaa, Latifa	2020	Tunisia	39	M	diabetes	Less root mold	Nasal cavity and face	Amphotericin B	cure
Necrotizing fasciitis caused by Mucor indicus in a pediatric bone marrow transplant recipient.	Bloch, Deborah	2018	United States	4	F	After bone marrow transplantation	Mucor	Fascia	Amphotericin B, posaconazole	cure
Successful treatment of invasive mucormycosis with isavuconazole in pediatric patients	Barg AA	2018	Israel	4.5	M	Acute myeloid leukemia	Mucormycosis	Sphenoid sinus, maxillary sinus, bilateral orbits	Isavuconazole	cure
Fungal Invasive Co-Infection Due to Aspergillus fumigatus and Rhizopus arrhizus: A Rhino-Orbital Presentation	Ramírez-Hinojosa JP	2021	Mexico	52	M	Type 2 diabetes	Aspergillus fumigatus, Rhizopus	Sphenoid sinus, maxillary sinus, bilateral orbits	Amphotericin B	cure
Mucormycosis in a Non-Hodgkin Lymphoma Patient Caused by Syncephalastrum racemosum: Case Report and Review of Literature	Rodríguez-Gutiérrez G	2015	Mexico	36	F	Non-hodgkin's lymphoma	Aspergillus versicolor	Lung	Amphotericin B, caspofungin, itraconazole, voriconazole	death
Rhino-Orbito-Cerebral Mucormycosis: A Challenging Case.	El Hakkouni, Awatif	2023	Morocco	41	M	Not clear	Mold genus	Naso-orbital brain	Amphotericin B	death
Fatal breakthrough mucormycosis in a multivisceral transplant patient receiving micafungin: Case report and literature review	Louis-Auguste JR	2018	Britain	47	F	After multiple organ transplantation	Mucorales	Whole-body dissemination	Micafungin	death
Successful long-term therapy of mucormycosis with isavuconazole	Brigmon MM	2021	United States	55	M	diabetes	Mucormycosis	Sinuses, brain	Isavuconazole, amphotericin B	improvement
[Pulmonary mucormycosis in a patient with kidney transplant and uncontrolled haemoptysis]	Navarro Vergara DI	2017	Mexico	56	F	After kidney transplantation	Rhizomucor pusillus	Lung	Amphotericin B	death
Case Report and Literature Review of Prosthetic Cardiovascular Mucormycosis	Hoellinger B	2023	France	57	M	Normal immune function	Mucormycosis	Artificial vascular graft	Isavuconazole, amphotericin B	cure
Gastric mucormycosis complicated by a gastropleural fistula: A case report and review of the literature	Uchida T	2019	Japan	82	F	Adult-onset Still's disease	Mucor	Stomach, pleura	Amphotericin B	death
Successful Isavuconazole Treatment for Pulmonary Mucormycosis in a Patient Intolerant to Liposomal Amphotericin B with Pharmacokinetic Insights: A Case Report	Yasu T	2024	Japan	76	M	Hematological malignancies	Mucormycosis	Lung	Isavuconazole	cure
Case Report and Literature Review of Prosthetic Cardiovascular Mucormycosis.	Hoellinger, Baptiste	2023	France	57	M	Normal immune function	Root mold	Vascular transplantation site	Isavuconazole, amphotericin B	cure
Mucormycosis of the paranasal sinuses in a patient with acute myeloid leukemia	Čolović N	2016	Serbia	72	M	Acute myeloid leukemia	Rhizopus, Aspergillus oryzae	Sinuses	Amphotericin B, ketoconazole	death
[Fatal pulmonary mycosis in a diabetic and cirrhotic patient]	Ayadi-Kaddour A	2015	Tunisia	68	F	Diabetes, liver cirrhosis	Mucormycosis order	Lung	Amphotericin B	death
Mucormycosis in Liver Allograft Following Transplant for Secondary Biliary Cirrhosis.	Parmentier, Catherine	2024	Canada	57	M	After liver transplantation	Mucormycosis order	liver	Amphotericin B	death
[Two Case of Rhino-Orbito-Cerebral Mucormicosis Developed After COVID-19 Infection]	Demiroğlu YZ	2021	Türkiye	68	F	COVID-19	Mucor	Nasal cavity, eye and brain	Amphotericin B	death
An Interesting Case of a 57-Year-Old Male with an Upper Gastrointestinal Bleeding and Obstructive Uropathy with Bilateral Hydronephrosis DiagNasal cavityd with Systemic Mucormycosis	Izaguirre-Anariba DE	2018	United States	57	M	Sarcoidosis (long-term hormone)	Mucorales	Gastrointestinal tract, bladder	Isavuconazole	cure
Rapidly progressing ulcer and a urine drainage bag	Jimenez-Cauhe J	2018	Spain	70	M	After rectal cancer surgery	Mucormycosis order	Leg	Amphotericin B	cure
Cutaneous Mucormycosis by Saksenaea vasiformis: An Unusual Case Report and Review of Literature	Gkegkes ID	2019	Greece	62	F	There is no known immune deficiency	Bottle mold	The skin of the right thigh	Amphotericin B, posaconazole	cure
Isolated Cerebral Mucormycosis Caused by Lichtheimia Species in a Polytrauma Patient	Mamali V	2022	Greece	21	M	Multiple traumas	The gorgeous plowshare mold	brain	Amphotericin B	death
Saksenaea vasiformis infections: A case of an immunocompetent adult after mild injury and a literature review.	Samaras, K	2019	Greece	39	M	No disease	Bottle mold	Leg skin	Amphotericin B	cure
Fatal rhinocerebral mucormycosis in a patient with ulcerative colitis receiving azathioprine and corticosteroid	Najafi N	2019	Iran	58	F	Ulcerative colitis	Rhizopus oryzae	Naso-brain	Amphotericin B	death
Rhino-Orbital-Cerebral Mucormycosis after Allogeneic Hematopoietic Stem Cell Transplantation and Isavuconazole Therapeutic Drug Monitoring during Intestinal Graft versus Host Disease	Andreani G	2019	Italy	59	M	After allogeneic hematopoietic stem cell transplantation	Mucormycosis	Naso-orbital brain	Isavuconazole, amphotericin B	cure
Primary cutaneous mucormycosis due to Rhizopus arrhizus in an immunosuppressed patient with paroxysmal nocturnal haemoglobinuria.	Osorio-Aragón, Ilse Yolanda	2023	Mexico	60	M	Paroxysmal nocturnal hemoglobinuria	Less root mold	Lower extremity skin	Amphotericin B	death
Fatal cutaneous mucormycosis after kidney transplant	Davuodi S	2015	Iran	66	F	After kidney transplantation	Mucormycosis order	Abdominal incision	Amphotericin B	death
Fatal necrotising cutaneous mucormycosis due to novel Saksenaea species: a case study	Kachuei R	2021	Iran	34	M	There is no known immune deficiency	Bottle mold	The skin of the left thigh	Amphotericin B, posaconazole	death
Rhinoorbital mucormycosis in the immunocompetent: Experience with Isavuconazole	Ilharco M	2019	Portugal	61	M	Normal immune function	Mucormycosis	Naso-orbital region	Isavuconazole, amphotericin B	cure
Fulminant mucormycosis of maxillary sinuses after dental extraction inpatients with uncontrolled diabetic: Two case reports.	Gholinejad Ghadi, N	2018	Iran	53	M	Uncontrolled diabetes	Mucormycosis order	Maxillary sinus	Amphotericin B, posaconazole	cure
Mycetoma due to Aspergillus flavus in a diabetic patient: Case report and literature review	Kamali Sarvestani H	2022	Iran	38	M	Type 2 diabetes	Aspergillus flavus	Foot	Voriconazole	cure
The first report of rhinosinusitis by Rhizopus delemar in a patient with severe COVID-19 in Iran: a case report	Mojtahedi SS	2024	Iran	63	M	COVID-19	Rhizopus delemar	Sinuses	Amphotericin B	death
Isavuconazole As Successful Salvage Therapy for Mucormycosis in Pediatric Patients	Ashkenazi-Hoffnung L	2020	Israel	14	M	AML	Mucormycosis	Soft palate	Isavuconazole	cure
A Case Report of Mucormycosis with Palatal Ulcer: A Rare Clinical Dilemma.	Patel, Nikita Rajendrakumar	2018	India	63	M	Not clear	Mucormycosis order	Palatal ulcer	Amphotericin B	cure
Isavuconazole As Successful Salvage Therapy for Mucormycosis in Pediatric Patients	Ashkenazi-Hoffnung L	2020	Israel	13	F	ALL	Mucormycosis	lung	Isavuconazole	improvement
Isavuconazole As Successful Salvage Therapy for Mucormycosis in Pediatric Patients	Ashkenazi-Hoffnung L	2020	Israel	8	F	X Fragility syndrome	Mucormycosis	The intestine, colon, liver, left kidney, spleen and abdominal wall	Isavuconazole	improvement
Isavuconazole As Successful Salvage Therapy for Mucormycosis in Pediatric Patients	Ashkenazi-Hoffnung L	2020	Israel	7	M	Trauma	Mucormycosis	Multiple parts	Isavuconazole	improvement
Finegoldia magna and Mucorales molds co-infection in a severe case of SARS-CoV-2 disease.	Hristova, Rozaliya	2023	Bulgaria	67	M	COVID-19	Mucormycosis order	Nasal cavity and orbit	Posaconazole	cure
Isavuconazole: A Promising Salvage Therapy for Invasive Mucormycosis	Shafiq M	2018	United States	67	M	Not mentioned	Mucormycosis	Not clear	Isavuconazole, amphotericin B	cure
Disseminated Mucormycosis and T-Cell-Depleted Allogeneic Stem Cell Transplantation: An Unusual Case Study	Dragoi OD	2024	Britain	69	F	Acute myeloid leukemia (AML)	Mucorales	The central nervous system, lungs, spleen, etc	Amphotericin B, posaconazole	cure
Isavuconazole in a Successful Combination Treatment of Disseminated Mucormycosis in a Child with Acute Lymphoblastic Leukaemia and Generalized Haemochromatosis: A Case Report and Review of the Literature	Pomorska A	2019	Poland	7	F	Acute lymphoblastic leukemia, hemochromatosis	Mucormycosis	Lung	Isavuconazole, amphotericin B, caspofungin	cure
A rare case of condiobolomycosis due to Conidiobolus coronatus presenting with dysphagia.	Purohit, Geetarani	2021	India	45	M	no	Conidiomycetes	Throat	Potassium iodide solution	cure
Changing Epidemiology of Mucoralean Fungi: Chronic Cutaneous Infection Caused by Mucor irregularis.	Chander, Jagdish	2015	India	48	M	History of skin lesions in the lower extremities	Mucor	Lower extremity skin	Itraconazole, potassium iodide	cure
An interesting report of COVID-19 associated mucormycosis (CAM) cases by two different species of Mucorales	Kaur H	2024	India	23	M	COVID-19, diabetes	Mold on the umbrella branch plowshare	Nasal cavity and eye	Amphotericin B, posaconazole	death
Coronavirus Disease (Covid-19) Associated Mucormycosis (CAM): Case Report and Systematic Review of Literature	Garg D	2021	India	55	M	COVID-19, end-stage renal disease, diabetes	Root mold	Lung	Amphotericin B	cure
An interesting report of COVID-19 associated mucormycosis (CAM) cases by two different species of Mucorales	Kaur H	2024	India	35	F	COVID-19, diabetes	Less mold	Nasal cavity and eye	Amphotericin B, posaconazole	improvement
First report of COVID-19-associated rhino-orbito-cerebral mucormycosis in pediatric patients with type 1 diabetes mellitus	Diwakar J	2021	India	11	M	COVID-19, type 1 diabetes	Rhizopus arrhizus	Nasal cavity, eye and brain	Amphotericin B	cure
Isolated splenic mucormycosis in a case of aplastic anaemia	Sharma SK	2018	India	14	M	Aplastic anemia	Mucormycosis order	Spleen	Amphotericin B	death
Mucormycosis Following Tooth Extraction in a Diabetic Patient: A Case Report	R R	2020	India	55	M	diabetes	Mucormycosis order	Oral cavity	Amphotericin B	cure
First reported case of disseminated Cunninghamella phaeospora infection with multidrug resistance in acute myeloid leukemia	Shimada T	2025	Japan	71	M	Acute myeloid leukemia (AML)	Cunninghamella phaeospora, a Aspergillus Niger.	Whole-body dissemination	Isavuconazole, amphotericin B	death
Primary breast mucormycosis: FNAC diagnosis of a rare entity.	Kataria, Sant Prakash	2016	India	30	F	No disease	Mucormycosis order	Breast	Amphotericin B	cure
Primary Cutaneous Mucormycosis in a Trauma Patient with Morel-Lavallée Lesion.	Singla, Karan	2018	India	22	F	Trauma	Mucormycosis order	Lower extremity skin	Amphotericin B	death
Rare Opportunistic Bread Mold Fungal Infection of Maxillary Sinus in a Diabetic Patient	Bhaskar N	2017	India	52	F	diabetes	Mucormycosis order	Maxillary sinus	Amphotericin B	cure
Rhinocerebral maxillary mucormycosis: A palatal ulcer	V Ramesh DNS	2020	India	23	M	Not clear	Mucormycosis order	The palate	Amphotericin B	cure
Subcutaneous zygomycosis in an immunocompetent patient caused by Basidiobolus ranarum.	Kadhirvelu, Hemanth Kumar	2023	India	30	F	Hypothyroidism	Basidiomycetes	Thigh skin	Itraconazole, potassium iodide	cure
The Fatal Course of Pulmonary Mucormycosis: A Case Report	Sindhu A	2024	India	55	M	COVID-19 infection	Mucormycosis order	Lung	Amphotericin B	death
Treating mucormycosis using a multimodality approach: a case series	Gupta AK	2018	India	24	M	no	Mucormycosis order	Skin	Amphotericin B	cure
An interesting report of COVID-19 associated mucormycosis (CAM) cases by two different species of Mucorales	Kaur H	2024	India	32	M	COVID-19, diabetes	Mutant ploughshare mold	Nasal cavity and eye	Amphotericin B, posaconazole	improvement
An interesting report of COVID-19 associated mucormycosis (CAM) cases by two different species of Mucorales	Kaur H	2024	India	62	M	COVID-19, diabetes	Root mold	Nasal cavity and eye	Amphotericin B, posaconazole	improvement
An interesting report of COVID-19 associated mucormycosis (CAM) cases by two different species of Mucorales	Kaur H	2024	India	41	F	COVID-19, diabetes	Less mold	Nasal cavity and eye	Amphotericin B, posaconazole	improvement
COVID-19-Associated mucormycosis: Case series from a tertiary care hospital in South India	Rashbi K S	2022	India	73	M	COVID-19	arrhizus	Nasal cavity and orbit	Amphotericin B	death
COVID-19-Associated mucormycosis: Case series from a tertiary care hospital in South India	Rashbi K S	2022	India	49	M	COVID-19	arrhizus	Nasal cavity and orbit	Amphotericin B	cure
COVID-19-Associated mucormycosis: Case series from a tertiary care hospital in South India	Rashbi K S	2022	India	35	M	COVID-19	arrhizus	Nasal cavity and orbit	Amphotericin B	cure
COVID-19-Associated mucormycosis: Case series from a tertiary care hospital in South India	Rashbi K S	2022	India	49	M	COVID-19	arrhizus	Nasal cavity and orbit	Amphotericin B	cure
Multi-fungal sepsis and mucormycosis of the central nervous system in a patient treated with ibrutinib, a case report and review of the literature	Fehr M	2020	Switzerland	71	M	Chronic lymphocytic leukemia (CLL)	Rhizomucor pusillus + Aspergillus fumigatus	Central nervous system	Amphotericin B, posaconazole	death
Acute Necrotizing Fasciitis Caused by Rhizopus Infection in a Patient with Diabetes and Pulmonary Tuberculosis: A Case Report	Huang X	2025	China	72	M	Diabetes, tuberculosis	Rhizopus oryzae	Skin fascia	Isavuconazole, amphotericin B	cure
[Successful treatment of a persistent rhino-cerebral mucormycosis in a pediatric patient with a debut of acute lymphoblastic leukemia].	Cofré, Fernanda	2015	Chile	1	F	Acute lymphoblastic leukemia	Mucormycosis order	Naso-brain	Amphotericin B, caspofungin	cure
Rhino-Orbital Mucormycosis After COVID-19 Recovery: A Case Report.	Moleiro, Ana Filipa	2022	Portugal	75	M	COVID-19	Mucormycosis order	Nasal cavity and orbit	Amphotericin B	cure
Apophysomyces variabilis as an emerging pathogen in Mainland China	Li X-Y	2023	China	33	F	Necrotizing fasciitis	Chytrum mutagnosum	Skin and soft tissue	Amphotericin B, posaconazole	cure
Gastric Mucormycosis in a Renal Transplant Patient Treated with Isavuconazole Monotherapy	Gani I	2019	United States	79	M	After kidney transplantation	Rhizophorus	The stomach	Isavuconazole	cure
Isolated pulmonary mucormycosis in an immunocompetent patient: a case report and systematic review of the literature	He J	2021	China	32	M	There is no known immune deficiency	Trichoderma genus	Lung	Amphotericin B	cure
Oral Isavuconazole Combined with Nebulized Inhalation and Bronchoscopic Administration of Amphotericin B for the Treatment of Pulmonary Mucormycosis: A Case Report and Literature Review	Leng X	2024	China	70	M	Low immune function	Mucormycosis	Lung	Isavuconazole, amphotericin B	cure
Successful treatment of pulmonary mucormycosis caused by Rhizopus microsporus with posaconazole	Yuan F	2021	China	26	M	diabetes	Rhizopus microsporum	Lung	Posaconazole	cure
Chronic cutaneous and mucosal mucormycosis: Rhizopus arrhizus as a major pathogenic fungus.	Li, Xingyu	2025	China	40	M	Trauma	Mucor	Skin and mucous membranes	Amphotericin B	cure
Chronic cutaneous and mucosal mucormycosis: Rhizopus arrhizus as a major pathogenic fungus.	Li, Xingyu	2025	China	49	M	Trauma	Less root mold	Periorbital skin	Amphotericin B	Poor prognosis
Chronic cutaneous and mucosal mucormycosis: Rhizopus arrhizus as a major pathogenic fungus.	Li, Xingyu	2025	China	5	M	Trauma	Less root mold	Skin of the left temporal region	Amphotericin B	cure
Chronic cutaneous and mucosal mucormycosis: Rhizopus arrhizus as a major pathogenic fungus.	Li, Xingyu	2025	China	28	M	Trauma	Less root mold	The skin of the upper right lip	Amphotericin B	cure
Chronic cutaneous and mucosal mucormycosis: Rhizopus arrhizus as a major pathogenic fungus.	Li, Xingyu	2025	China	51	F	Gastric cancer	Mucor	Soft palate	Amphotericin B	Poor prognosis
Treating mucormycosis using a multimodality approach: a case series	Gupta AK	2018	India	40	M	no	Mucormycosis order	Skin	Amphotericin B	cure
Treating mucormycosis using a multimodality approach: a case series	Gupta AK	2018	India	50	M	no	Mucormycosis order	Skin	Amphotericin B	cure
Treating mucormycosis using a multimodality approach: a case series	Gupta AK	2018	India	24	M	no	Mucormycosis order	Skin	Amphotericin B	death
Treating mucormycosis using a multimodality approach: a case series	Gupta AK	2018	India	34	M	no	Mucormycosis order	Skin	Amphotericin B	Poor prognosis
Treating mucormycosis using a multimodality approach: a case series	Gupta AK	2018	India	62	M	Acute myeloid leukemia	Mucormycosis order	Skin	Amphotericin B	death
Treating mucormycosis using a multimodality approach: a case series	Gupta AK	2018	India	29	M	no	Mucormycosis order	Skin	Amphotericin B	cure
Invasive Fungal Disease, Isavuconazole Treatment Failure, and Death in Acute Myeloid Leukemia Patients.	Bellanger, Anne-Pauline	2019	France	61	M	Acute myeloid leukemia	Rhizopus and Aspergillus fungi	lung	Isavuconazole	death
Nasofacial rhinoentomophthoramycosis: A report of two cases from Central India	Wankhade AB	2020	India	35	M	no	Coronal conidiomycetes	Nasal cavity	Amphotericin B	cure
Successful treatment of invasive mucormycosis with isavuconazole in pediatric patients	Barg AA	2018	Israel	5	M	Acute myeloid leukemia	Mucormycosis	Hard palate, skull base, cartilage	Isavuconazole	cure
Successful treatment of invasive mucormycosis with isavuconazole in pediatric patients	Barg AA	2018	Israel	19	F	Hodgkin's lymphoma	Mucormycosis	Maxillary anterior bone, maxillary sinus	Isavuconazole	cure
